# Supplementary material for: Comparative Effects of Dulaglutide and Semaglutide on Renal Function Decline and Proteinuria Reduction in Diabetic Patients: A Retrospective Cohort Study
Source: J Clin Med. 2025 Jun 16;14(12):4287. doi: 10.3390/jcm14124287 (PMC12193715; doi:10.3390/jcm14124287)
Supplement: Supplementary file 1 [file jcm-14-04287-s001.zip]

Archive with 1 entries (1 files):
- jcm-3625387-supplementary.pdf
